# Supplementary material for: Effects of various Agrobacterium rhizogenes strains on hairy root induction and analyses of primary and secondary metabolites in Ocimum basilicum
Source: Front Plant Sci. 2022 Oct 17;13:983776. doi: 10.3389/fpls.2022.983776 (PMC9619037; doi:10.3389/fpls.2022.983776)
Supplement: Supplementary file 1 [file DataSheet_1.csv]

Supplementary Table S1. Metabolic pathways where the identified metabolites are involved in O. basilicum hairy root induced by different Agrobacterium rhizogenes strains.
	Total Cmpd	Hits	Raw p	#NAME?	Holm adjust	FDR	Impact
Biosynthesis of secondary metabolites - unclassified	5	1	0.0018371	2.7359	0.027976	0.0024495	1
Alanine, aspartate and glutamate metabolism	22	9	5.26E-06	5.2794	0.00026805	4.91E-05	0.77698
Glycine, serine and threonine metabolism	33	7	2.79E-05	4.5543	0.0012559	0.00013024	0.53598
Isoquinoline alkaloid biosynthesis	6	1	0.00093607	3.0287	0.020406	0.0014168	0.5
Phenylalanine metabolism	11	1	0.0037046	2.4313	0.031173	0.0041491	0.47059
Starch and sucrose metabolism	22	3	0.00015886	3.799	0.0050834	0.00035584	0.30686
beta-Alanine metabolism	18	2	3.98E-05	4.4002	0.0016304	0.00013109	0.25397
Glyoxylate and dicarboxylate metabolism	29	8	6.73E-07	6.1723	3.70E-05	1.88E-05	0.22451
Tyrosine metabolism	16	3	4.94E-06	5.3064	0.00025682	4.91E-05	0.21622
Cysteine and methionine metabolism	46	5	0.00087978	3.0556	0.020406	0.0014077	0.18868
Citrate cycle (TCA cycle)	20	4	1.39E-06	5.857	7.51E-05	2.59E-05	0.18531
Pyruvate metabolism	22	3	5.02E-05	4.299	0.0019591	0.00015628	0.16731
Arginine and proline metabolism	34	3	3.51E-05	4.4544	0.0015456	0.00013109	0.14404
Phenylpropanoid biosynthesis	46	5	4.96E-07	6.3046	2.78E-05	1.88E-05	0.14334
Glutathione metabolism	26	4	2.52E-05	4.5987	0.0011841	0.00013024	0.14117
Butanoate metabolism	17	4	1.28E-05	4.8943	0.00062499	8.93E-05	0.13636
Stilbenoid, diarylheptanoid and gingerol biosynthesis	8	1	3.60E-05	4.4438	0.0015478	0.00013109	0.13235
Glycolysis / Gluconeogenesis	26	4	0.00051794	3.2857	0.013984	0.00096683	0.12074
Tryptophan metabolism	28	1	0.0042494	2.3717	0.031173	0.0045763	0.12037
Aminoacyl-tRNA biosynthesis	46	16	6.81E-06	5.1671	0.00034032	5.45E-05	0.11111
Amino sugar and nucleotide sugar metabolism	50	3	0.00085149	3.0698	0.020406	0.0014024	0.10791
Valine, leucine and isoleucine biosynthesis	22	3	0.0015574	2.8076	0.027976	0.0021272	0.10727
Inositol phosphate metabolism	28	2	5.99E-05	4.2228	0.0022751	0.00017646	0.10251
Phenylalanine, tyrosine and tryptophan biosynthesis	22	4	0.00021425	3.6691	0.0066417	0.00046146	0.1016
Sulfur metabolism	15	3	0.00066133	3.1796	0.017194	0.0011947	0.09392
Arginine biosynthesis	18	4	8.28E-05	4.0821	0.0030628	0.00022656	0.08544
Pantothenate and CoA biosynthesis	23	4	3.98E-05	4.4005	0.0016304	0.00013109	0.08423
Galactose metabolism	27	5	0.00010148	3.9936	0.0035518	0.00025155	0.05868
Carbon fixation in photosynthetic organisms	21	3	2.70E-05	4.5691	0.0012406	0.00013024	0.03607
Phosphatidylinositol signaling system	26	1	0.002033	2.6919	0.028462	0.0025874	0.03285
Flavonoid biosynthesis	47	1	3.60E-05	4.4438	0.0015478	0.00013109	0.02046
Glycerolipid metabolism	21	3	0.00024553	3.6099	0.0073659	0.00050925	0.01703
Glycerophospholipid metabolism	37	1	0.017026	1.7689	0.051079	0.017657	0.00947
Fructose and mannose metabolism	20	1	0.0023616	2.6268	0.028462	0.002875	0.00115
Ubiquinone and other terpenoid-quinone biosynthesis	38	2	2.15E-06	5.6679	0.00011386	3.01E-05	0.00097
Cyanoamino acid metabolism	29	6	1.80E-05	4.7453	0.00086281	0.00011185	0
Pentose and glucuronate interconversions	16	3	8.50E-05	4.0708	0.0030628	0.00022656	0
Thiamine metabolism	22	3	0.00010332	3.9858	0.0035518	0.00025155	0
Pyrimidine metabolism	38	2	0.00010926	3.9616	0.0036054	0.00025493	0
Glucosinolate biosynthesis	65	4	0.0003123	3.5054	0.0090566	0.00062459	0
Monobactam biosynthesis	8	2	0.00036611	3.4364	0.010251	0.00070698	0
Lysine biosynthesis	9	2	0.00081624	3.0882	0.020406	0.0014024	0
Lysine degradation	18	1	0.00084997	3.0706	0.020406	0.0014024	0
Purine metabolism	63	1	0.00091538	3.0384	0.020406	0.0014168	0
Nitrogen metabolism	12	2	0.0011804	2.928	0.022427	0.0017395	0
C5-Branched dibasic acid metabolism	6	1	0.0015542	2.8085	0.027976	0.0021272	0
Terpenoid backbone biosynthesis	30	1	0.0015542	2.8085	0.027976	0.0021272	0
Ascorbate and aldarate metabolism	18	1	0.002033	2.6919	0.028462	0.0025874	0
Propanoate metabolism	20	1	0.0021551	2.6665	0.028462	0.0026819	0
Porphyrin and chlorophyll metabolism	48	1	0.0025849	2.5876	0.028462	0.0030799	0
Nicotinate and nicotinamide metabolism	13	1	0.0034637	2.4605	0.031173	0.004041	0
Tropane, piperidine and pyridine alkaloid biosynthesis	8	1	0.0037046	2.4313	0.031173	0.0041491	0
Indole alkaloid biosynthesis	4	1	0.0042494	2.3717	0.031173	0.0045763	0
Selenocompound metabolism	13	1	0.011871	1.9255	0.047482	0.012542	0
Valine, leucine and isoleucine degradation	37	1	0.026091	1.5835	0.052182	0.026565	0
Sphingolipid metabolism	17	1	0.1885	0.72468	0.1885	0.1885	0
