# Supplementary material for: Effects of various Agrobacterium rhizogenes strains on hairy root induction and analyses of primary and secondary metabolites in Ocimum basilicum
Source: Front Plant Sci. 2022 Oct 17;13:983776. doi: 10.3389/fpls.2022.983776 (PMC9619037; doi:10.3389/fpls.2022.983776)
Supplement: Supplementary file 3 [file Table_2.xls]

## Sheet: PCA
Supplementary Figure S7: Individual metabolites that are significantly (p≤0.05) higher in O. basilicum hairy root induced by different Agrobacterium rhizogenes strains.

## Sheet: PLS-DA
Supplementary Figure S6: Individual metabolites that are significantly (p≤0.05) higher in O. basilicum hairy root induced by different Agrobacterium rhizogenes strains.
